# Supplementary material for: Sodium-Alginate-Functionalized Silver Nanoparticles for Colorimetric Detection of Dimethoate
Source: Biosensors (Basel). 2022 Nov 28;12(12):1086. doi: 10.3390/bios12121086 (PMC9775393; doi:10.3390/bios12121086)
Supplement: Supplementary file 1 [file biosensors-12-01086-s001.zip]

Archive with 1 entries (1 files):
- biosensors-2025330-supplementary.pdf
